# Supplementary material for: Improvement of the Diagnostic Performance of Facial Neuritis Using Contrast-Enhanced 3D T1 Black-Blood Imaging: Comparison with Contrast-Enhanced 3D T1-Spoiled Gradient-Echo Imaging
Source: J Clin Med. 2021 Apr 24;10(9):1850. doi: 10.3390/jcm10091850 (PMC8141108; doi:10.3390/jcm10091850)
Supplement: Supplementary file 1 [file jcm-10-01850-s001.zip]

Archive with 1 entries (1 files):
- jcm-1178458-supplementary.pdf
